# Supplementary material for: Mendelian randomization and colocalization reveal potential causal effects of average daily gain on carcass composition and reproductive traits in pigs
Source: J Anim Sci Biotechnol. 2026 Apr 2;17:55. doi: 10.1186/s40104-026-01363-5 (PMC13045043; doi:10.1186/s40104-026-01363-5)
Supplement: Supplementary file 1 — Additional file 1: Table S1. Description of the meta-GWAS summary statistics used in the GSMR-based Mendelian randomization and colocalization analyses. Table S2. Summary of candidate genes associated with carcass composition and reproductive traits, directly annotated to GSMR instrumental SNPs. Table S3. Summary of colocalization analysis results and numbers of SNPs used across carcass composition and reproductive traits. Table S4. Genomic coordinates and annotations of genes in the top colocalized region. Table S5. Significant cis-eQTLs associated with MC4R expression in pig frontal cortex. Table S6. Significant cis-eQTLs associated with CDH20 expression in pig muscle tissue. Table S7. LD between the top colocalized SNPand cis-eQTL SNPs in the MC4R and CDH20 genes. Table S8. Functional annotation of top colocalized and high-LD SNPs at the MC4R and CDH20 loci, including genomic positions, predicted variant consequences, and associated traits from QTLdb. [file 40104_2026_1363_MOESM1_ESM.xlsx]

## Sheet: Table S1
Supplementary Table S1. Description of the meta-GWAS summary statistics used in the GSMR-based Mendelian Randomization (MR) and colocalization analyses.
Trait name in pig biobank	Trait definition / measurement	Measurement window	Phenotype used in GWAS	Breed used	Genotyping plstform	Number of SNPs used	Number of phenotypic records	Main category	GWAS covariates	Analysis method
ADG100Kg	Average daily gain calculated from body weight records and adjusted to 100 kg live weight	Birth–100 kg	Raw phenotype	Duroc,Landrace, Yorkshire	Illumina Porcine SNP60K Bead Chip	23787839	20555	Production	Sex, farm, year, season, PCs	Meta-GWAS
BFT100Kg	Backfat thickness measured when reaching ~100 kg weight	At 100 kg	Raw phenotype	Duroc,Landrace, Yorkshire	Illumina Porcine SNP60K Bead Chip	26921471	39323	Meat & fateness	Sex, farm, year, season, PCs	Meta-GWAS
LMDEP100Kg	Loin muscle depth measured when reaching ~100 kg weight	At 100 kg	Raw phenotype	Duroc,Landrace, Yorkshire	Illumina Porcine SNP60K Bead Chip	21997829	24215	Meat & fateness	Sex, farm, year, season, PCs	Meta-GWAS
AFF	Birth to first farrowing	Birth to first farrowing	Raw phenotype	Duroc,Landrace, Yorkshire	Illumina Porcine SNP60K Bead Chip	17694838	5707	Reproduction	Farm, year, season, PCs	Meta-GWAS
NSB (DRP)	Number born of stillborn pigs	Multiple parities	Deregressed estimated breeding value, EBV (DRP)	Duroc,Landrace, Yorkshire	Illumina Porcine SNP60K Bead Chip	20009048	17077	Reproduction	Farm, year, season, PCs	Meta-GWAS

## Sheet: Table S2
Supplementary Table S2. Summary of candidate genes associated with carcass composition and reproductive traits, directly annotated to GSMR instrumental SNPs
CHR	Ensembl_ID	Start	End	Nearest top SNP	p-values	Gene_Name	Gene annotations	Description
11	ENSSSCG00000029837	25064771	25457134	11_25204776_A_G	2.41 × 10⁻⁸	VWA8	Overlap in all traits	von Willebrand factor A domain containing 8 [Source:VGNC Symbol;Acc:VGNC:94886]
11	ENSSSCG00000038842	38523033	39453741	11_38711033_C_T	3.12 × 10⁻⁹	PCDH9	Overlap in all traits	protocadherin 9 [Source:VGNC Symbol;Acc:VGNC:91217]
11	ENSSSCG00000026863	67144645	67457548	11_67185124_T_C	2.92 × 10⁻⁸	FARP1	Overlap in all traits	FERM, ARH/RhoGEF and pleckstrin domain protein 1 [Source:VGNC Symbol;Acc:VGNC:88012]
11	ENSSSCG00000009545	76997516	77161614	11_77002990_C_A	1.72 × 10⁻⁸	COL4A2	Overlap in all traits	collagen type IV alpha 2 chain [Source:VGNC Symbol;Acc:VGNC:86875]
12	ENSSSCG00000017310	16903450	17096916	12_16926689_G_A	1.56 × 10⁻⁸	KANSL1	Overlap in all traits	KAT8 regulatory NSL complex subunit 1 [Source:VGNC Symbol;Acc:VGNC:89299]
12	ENSSSCG00000017139	1709128	1991574	12_1878460_A_G	2.37 × 10⁻⁸	RPTOR	Overlap in all traits	regulatory associated protein of MTOR complex 1 [Source:VGNC Symbol;Acc:VGNC:92450]
12	ENSSSCG00000034373	3847901	3935368	12_3932126_G_C	3.14 × 10⁻⁸	TNRC6C	Overlap in all traits	trinucleotide repeat containing adaptor 6C [Source:VGNC Symbol;Acc:VGNC:94294]
12	ENSSSCG00000017753	43985732	44135833	12_44005289_A_G	3.87 × 10⁻⁹	KSR1	Overlap in all traits	kinase suppressor of ras 1 [Source:VGNC Symbol;Acc:VGNC:89606]
12	ENSSSCG00000018023	58011817	58109185	12_58045958_C_G	7.34 × 10⁻⁹	COX10	Overlap in all traits	cytochrome c oxidase assembly factor heme A:farnesyltransferase COX10 [Source:NCBI gene (formerly Entrezgene);Acc:100521863]
12	ENSSSCG00000037754	7839668	8204246	12_8184753_C_T	4.19 × 10⁻⁸	SLC39A11	Overlap in all traits	solute carrier family 39 member 11 [Source:VGNC Symbol;Acc:VGNC:93102]
13	ENSSSCG00000052048	122165152	122179498	13_122168305_G_A	2.14 × 10⁻⁸	ECE2	Overlap in all traits	endothelin converting enzyme 2 [Source:UniProtKB Gene Name;Acc:A0A8D0Q6I2]
13	ENSSSCG00000011217	13752467	13930483	13_13854506_T_C	1.91 × 10⁻⁸	NEK10	Overlap in all traits	NIMA related kinase 10 [Source:VGNC Symbol;Acc:VGNC:90674]
15	ENSSSCG00000032177	76401963	76855429	15_76461381_T_C	4.55 × 10⁻⁸	MYO3B	Overlap in all traits	myosin IIIB [Source:VGNC Symbol;Acc:VGNC:109486]
15	ENSSSCG00000015670	7757935	8051594	15_7771338_A_G	3.45 × 10⁻⁹	GTDC1	Overlap in all traits	glycosyltransferase like domain containing 1 [Source:VGNC Symbol;Acc:VGNC:95955]
16	ENSSSCG00000016816	19547011	19920513	16_19836268_G_A	2.01 × 10⁻⁸	ADAMTS12	Overlap in all traits	ADAM metallopeptidase with thrombospondin type 1 motif 12 [Source:VGNC Symbol;Acc:VGNC:85074]
16	ENSSSCG00000040411	71778456	71821923	16_71790991_G_A	3.63 × 10⁻¹⁰	CCDC69	Overlap in all traits	coiled-coil domain containing 69 [Source:VGNC Symbol;Acc:VGNC:86309]
16	ENSSSCG00000026842	8098686	8578235	16_8518894_A_G	1.15 × 10⁻⁸	CDH18	Overlap in all traits	cadherin 18 [Source:VGNC Symbol;Acc:VGNC:86481]
1	ENSSSCG00000004903	159817159	160024988	1_159931751_A_G	4.54 × 10⁻²¹	CDH20	Overlap in all traits	cadherin 20 [Source:VGNC Symbol;Acc:VGNC:86484]
1	ENSSSCG00000051798	160772013	160774124	1_160773885_C_T	1.20 × 10⁻¹⁴	MC4R	Overlap in all traits	melanocortin 4 receptor [Source:NCBI gene (formerly Entrezgene);Acc:397359]
1	ENSSSCG00000004952	164998103	165124449	1_165089325_G_A	3.39 × 10⁻⁸	SMAD3	Overlap in all traits	SMAD family member 3 [Source:VGNC Symbol;Acc:VGNC:93217]
1	ENSSSCG00000004966	166868087	166907522	1_166874066_A_T	5.42 × 10⁻¹⁰	NOX5	Overlap in all traits	NADPH oxidase 5 [Source:VGNC Symbol;Acc:VGNC:90832]
1	ENSSSCG00000005699	270363978	270523262	1_270487867_T_C	3.34 × 10⁻⁸	HMCN2	Overlap in all traits	hemicentin 2 [Source:VGNC Symbol;Acc:VGNC:109532]
1	ENSSSCG00000005729	272383595	272453979	1_272425126_G_C	4.14 × 10⁻⁸	DDX31	Overlap in all traits	DEAD-box helicase 31 [Source:VGNC Symbol;Acc:VGNC:87219]
2	ENSSSCG00000014418	148519679	148659461	2_148544471_G_A	2.94 × 10⁻⁸	STK32A	Overlap in all traits	serine/threonine kinase 32A [Source:VGNC Symbol;Acc:VGNC:93552]
2	ENSSSCG00000014436	150660685	150747220	2_150739550_G_A	2.89 × 10⁻⁸	ARHGEF37	Overlap in all traits	Rho guanine nucleotide exchange factor 37 [Source:VGNC Symbol;Acc:VGNC:85498]
5	ENSSSCG00000000133	10746890	10759622	5_10754560_G_A	1.74 × 10⁻⁸	TST	Overlap in all traits	thiosulfate sulfurtransferase [Source:VGNC Symbol;Acc:VGNC:94529]
6	ENSSSCG00000003693	103451343	103597297	6_103452622_T_A	4.54 × 10⁻⁸	MYOM1	Overlap in all traits	myomesin 1 [Source:VGNC Symbol;Acc:VGNC:90540]
6	ENSSSCG00000003700	106697988	106752135	6_106732402_A_C	3.59 × 10⁻⁸	ESCO1	Overlap in all traits	establishment of sister chromatid cohesion N-acetyltransferase 1 [Source:VGNC Symbol;Acc:VGNC:87786]
6	ENSSSCG00000036505	144782503	144918549	6_144910978_G_A	8.62 × 10⁻⁹	GNG12	Overlap in all traits	G protein subunit gamma 12 [Source:NCBI gene (formerly Entrezgene);Acc:100270820]
7	ENSSSCG00000001473	25204491	25234888	7_25228003_C_T	1.67 × 10⁻⁸	COL11A2	Overlap in all traits	collagen type XI alpha 2 chain [Source:VGNC Symbol;Acc:VGNC:86863]
7	ENSSSCG00000001499	28812252	29300152	7_29170473_G_A	1.98 × 10⁻⁹	DST	Overlap in all traits	dystonin [Source:UniProtKB Gene Name;Acc:A0A287A0I5]
14	ENSSSCG00000037530	131642925	131849817	14_131736188_A_G	4.61 × 10⁻⁸	TACC2	Overlap with AFF, BFT, & LMDEP	transforming acidic coiled-coil containing protein 2 [Source:NCBI gene (formerly Entrezgene);Acc:100152804]
1	ENSSSCG00000031105	225193689	225263647	1_225244554_T_C	3.45 × 10⁻⁸	C9orf85	Overlap with AFF, BFT, & LMDEP	chromosome 1 C9orf85 homolog [Source:VGNC Symbol;Acc:VGNC:85976]
10	ENSSSCG00000010840	11950901	12322359	10_12244122_C_A	4.72 × 10⁻⁸	RGS7	Overlap with AFF, BFT, & LMDEP	regulator of G protein signaling 7 [Source:VGNC Symbol;Acc:VGNC:95468]
3	ENSSSCG00000057915	18638992	18644349	3_18640203_C_T	8.93 × 10⁻¹²	LAT	Overlap with AFF, BFT, & LMDEP	linker for activation of T cells [Source:UniProtKB Gene Name;Acc:A0A480J3B5]
14	ENSSSCG00000010450	101126257	101193614	14_101163220_C_T	1.30 × 10⁻⁸	LIPA	Overlap with AFF, BFT, & LMDEP	lipase A, lysosomal acid type [Source:VGNC Symbol;Acc:VGNC:89737]
13	ENSSSCG00000022550	123963465	124182871	13_124156925_G_A	1.01 × 10⁻⁸	DGKG	Overlap with AFF, BFT, & LMDEP	diacylglycerol kinase gamma [Source:VGNC Symbol;Acc:VGNC:87272]
3	ENSSSCG00000022785	18904270	19142549	3_19076229_G_C	1.20 × 10⁻⁸	GSG1L	Overlap with AFF, BFT, & LMDEP	GSG1 like [Source:VGNC Symbol;Acc:VGNC:88722]
17	ENSSSCG00000006979	3859692	3939726	17_3867447_G_A	4.26 × 10⁻⁸	MSR1	Overlap with BFT, LMDEP, & NBS	macrophage scavenger receptor 1 [Source:VGNC Symbol;Acc:VGNC:96425]
17	ENSSSCG00000007022	10751609	10985191	17_10800998_A_G	2.13 × 10⁻⁸	ANK1	Overlap with BFT, LMDEP, & NBS	ankyrin 1 [Source:VGNC Symbol;Acc:VGNC:96344]
12	ENSSSCG00000017142	1603540	1670075	12_1615212_T_C	3.75 × 10⁻⁹	BAIAP2	Overlap with AFF, BFT, & NBS	BAR/IMD domain containing adaptor protein 2 [Source:VGNC Symbol;Acc:VGNC:85748]
13	ENSSSCG00000026488	10605503	10683816	13_10641003_C_T	4.88 × 10⁻⁸	UBE2E1	Overlap with AFF, BFT, & NBS	ubiquitin conjugating enzyme E2 E1 [Source:UniProtKB Gene Name;Acc:A0A4X1UIK9]
12	ENSSSCG00000039013	1036488	1044397	12_1041534_T_C	4.78 × 10⁻⁹	NOTUM	Overlap with AFF, BFT, & NBS	notum, palmitoleoyl-protein carboxylesterase [Source:VGNC Symbol;Acc:VGNC:90826]
8	ENSSSCG00000008983	71990119	72088829	8_72051295_C_T	1.94 × 10⁻⁸	CCDC158	Overlap with AFF, LMDEP, & NBS	coiled-coil domain containing 158 [Source:VGNC Symbol;Acc:VGNC:86268]
8	ENSSSCG00000008803	33387627	33638841	8_33355085_T_C	1.87 × 10⁻⁹	ATP8A1	Overlap with AFF, LMDEP, & NBS	ATPase phospholipid transporting 8A1 [Source:VGNC Symbol;Acc:VGNC:97894]
2	ENSSSCG00000035489	24476321	24531368	2_24501109_G_C	4.37 × 10⁻⁸	IFTAP	Overlap with AFF & BFT	intraflagellar transport associated protein [Source:VGNC Symbol;Acc:VGNC:89053]
6	ENSSSCG00000062158	164496928	164695871	6_164523917_T_C	7.33 × 10⁻⁹	CYP4A24	Overlap with AFF & BFT	cytochrome P450 family 4 subfamily A member 24 [Source:NCBI gene (formerly Entrezgene);Acc:403326]
6	ENSSSCG00000025188	146801954	146895995	6_146888021_C_A	4.42 × 10⁻⁸	LEPR	Overlap with AFF & BFT	leptin receptor [Source:VGNC Symbol;Acc:VGNC:89685]
6	ENSSSCG00000003702	107282849	107314626	6_107311291_C_T	2.47 × 10⁻⁹	GATA6	overlap with LMDEP & NBS	GATA binding protein 6 [Source:VGNC Symbol;Acc:VGNC:88366]
9	ENSSSCG00000015607	132347037	132666873	9_132492226_C_T	4.33 × 10⁻⁸	HHAT	Overlap with AFF	hedgehog acyltransferase [Source:VGNC Symbol;Acc:VGNC:88873]
17	ENSSSCG00000038257	2031253	3048658	17_2392538_T_C	4.16 × 10⁻⁸	SGCZ	Overlap with BFT	sarcoglycan zeta [Source:VGNC Symbol;Acc:VGNC:104055]

## Sheet:  Table S3
Supplementary Table S3. Summary of colocalization analysis results and numbers of SNPs used across carcass composition and reproductive traits
Trait	SNPs analyzed	PP.H0 (No association)	PP.H1 (Association only in trait 1)	PP.H2 (Association only in trait 2)	PP.H3 (Both traits associated, different SNPs)	PP.H4 (Shared causal variant)
BFT	55198	1.56 × 10⁻⁴³	1.54 × 10⁻²⁷	8.37 × 10⁻²³	7.27 × 10⁻⁷	0.999993
LMDEP	46869	1.16 × 10⁻²⁰	1.14 × 10⁻⁴	5.44 × 10⁻²²	5.27 × 10⁻⁶	0.999881
AFF	37743	9.53 × 10⁻¹⁸	9.41 × 10⁻²	2.08 × 10⁻¹⁹	2.06 × 10⁻³	0.90386
NSB	42460	5.03 × 10⁻¹⁷	4.97 × 10⁻¹	9.42 × 10⁻¹⁹	9.30 × 10⁻³	0.494

## Sheet:  Table S4
Supplementary Table 4. Genomic coordinates and annotations of genes in the top colocalized region.
Ensembl_gene_id	Gene name	CHR	Start_position	End_position	Full gene discription/name
ENSSSCG00000049892		1	159734842	159738138
ENSSSCG00000004903	CDH20	1	159817159	160024988	cadherin 20 [Source:VGNC Symbol;Acc:VGNC:86484]
ENSSSCG00000058409		1	159919093	159923977
ENSSSCG00000053086		1	159922918	159924485
ENSSSCG00000060801		1	159930335	159935193
ENSSSCG00000051885		1	159954889	159961502
ENSSSCG00000056061		1	159964628	159969516
ENSSSCG00000059925		1	159817557	159986675
ENSSSCG00000056731		1	159997005	160003530
ENSSSCG00000052471		1	160006688	160014990
ENSSSCG00000061175		1	160016558	160023125
ENSSSCG00000054288		1	160166374	160169516
ENSSSCG00000055614		1	160247097	160252370
ENSSSCG00000048538		1	160341060	160348851
ENSSSCG00000050691		1	160401642	160408832
ENSSSCG00000063269		1	160415856	160420420
ENSSSCG00000060219		1	160618917	160625605
ENSSSCG00000036234		1	160629223	160749506
ENSSSCG00000051798	MC4R	1	160772013	160774124	melanocortin 4 receptor [Source:NCBI gene (formerly Entrezgene);Acc:397359]
ENSSSCG00000063468		1	161103903	161111801
ENSSSCG00000047145		1	161144582	161148601
ENSSSCG00000047436		1	161149391	161162484
ENSSSCG00000026454	PMAIP1	1	161182887	161188164	phorbol-12-myristate-13-acetate-induced protein 1 [Source:NCBI gene (formerly Entrezgene);Acc:397278]
ENSSSCG00000056416		1	161188267	161191591
ENSSSCG00000004907	CCBE1	1	161321273	161556537	collagen and calcium binding EGF domains 1 [Source:VGNC Symbol;Acc:VGNC:86240]

## Sheet: Table S5
Supplementary Table S5. Significant cis-eQTLs associated with MC4R expression in pig frontal cortex.
Gene Symbol	Ensembl ID	Variant ID	rsid	P-value	Effect size	TSS distance	Allele Freq	Tissue
MC4R	ENSSSCG00000051798	1_161651943_G_A	rs337697782	9.288981×10-8	-0.758638	879930	0.393333	frontal_cortex
MC4R	ENSSSCG00000051798	1_161596960_A_G	rs328731364	1.421629×10-7	-0.704765	824947	0.446667	frontal_cortex
MC4R	ENSSSCG00000051798	1_161591917_A_G	rs80989097	1.421629×10-7	-0.704765	819904	0.446667	frontal_cortex
MC4R	ENSSSCG00000051798	1_161614489_A_G	rs345711382	6.260354×10-7	-0.720504	842476	0.413333	frontal_cortex
MC4R	ENSSSCG00000051798	1_161653269_T_A	rs80786754	1.169791×10-6	-0.683822	881256	0.426667	frontal_cortex
MC4R	ENSSSCG00000051798	1_161289088_G_A	-	1.494755×10-6	-0.57872	517075	0.253333	frontal_cortex
MC4R	ENSSSCG00000051798	1_161621307_C_A	rs331315928	2.461939×10-6	-0.689032	849294	0.42	frontal_cortex
MC4R	ENSSSCG00000051798	1_161585690_G_A	rs319787608	3.305414×10-6	-0.769648	813677	0.213333	frontal_cortex
MC4R	ENSSSCG00000051798	1_161651824_A_G	rs693085025	5.143278×10-6	-0.606556	879811	0.413333	frontal_cortex
MC4R	ENSSSCG00000051798	1_161612636_T_C	rs331665660	5.529152×10-6	-0.648574	840623	0.42	frontal_cortex
MC4R	ENSSSCG00000051798	1_161654511_T_C	rs336231662	7.484872×10-6	-0.611561	882498	0.413333	frontal_cortex
MC4R	ENSSSCG00000051798	1_161619760_A_G	rs331523803	1.004634×10-5	-0.638686	847747	0.413333	frontal_cortex
MC4R	ENSSSCG00000051798	1_161290187_A_G	-	1.203399×10-5	-0.592642	518174	0.233333	frontal_cortex
MC4R	ENSSSCG00000051798	1_161652295_G_A	rs333931126	1.316609×10-5	-0.627467	880282	0.386667	frontal_cortex
MC4R	ENSSSCG00000051798	1_161585620_T_C	rs339763260	1.480976×10-5	-0.72236	813607	0.22	frontal_cortex
MC4R	ENSSSCG00000051798	1_161583909_T_C	rs340928866	1.878640×10-5	-0.695628	811896	0.233333	frontal_cortex
MC4R	ENSSSCG00000051798	1_161612673_A_C	rs80942608	2.045394×10-5	-0.590259	840660	0.426667	frontal_cortex
MC4R	ENSSSCG00000051798	1_161617653_T_C	rs333747571	2.833678×10-5	-0.617243	845640	0.413333	frontal_cortex
MC4R	ENSSSCG00000051798	1_161571615_A_C	rs341982797	2.858817×10-5	-0.66655	799602	0.226667	frontal_cortex
MC4R	ENSSSCG00000051798	1_161616489_A_G	rs342974658	3.204413×10-5	-0.610913	844476	0.4	frontal_cortex
MC4R	ENSSSCG00000051798	1_161652862_A_G	rs338463279	3.204803×10-5	-0.620532	880849	0.433333	frontal_cortex
MC4R	ENSSSCG00000051798	1_161761059_G_A	rs691977478	3.233269×10-5	-0.683958	989046	0.206667	frontal_cortex
MC4R	ENSSSCG00000051798	1_161362073_T_C	rs329021735	3.332418×10-5	-0.522293	590060	0.253333	frontal_cortex
MC4R	ENSSSCG00000051798	1_161606830_A_G	rs324290247	4.838090×10-5	-0.672733	834817	0.213333	frontal_cortex
MC4R	ENSSSCG00000051798	1_161589367_C_T	rs695306174	4.838090×10-5	-0.672733	817354	0.213333	frontal_cortex
MC4R	ENSSSCG00000051798	1_161588711_C_T	rs337153078	4.838090×10-5	-0.672733	816698	0.213333	frontal_cortex
MC4R	ENSSSCG00000051798	1_161588714_A_T	rs343075853	4.838096×10-5	-0.672733	816701	0.213333	frontal_cortex
MC4R	ENSSSCG00000051798	1_161144287_T_C	rs332310647	5.165030×10-5	-0.491181	372274	0.246667	frontal_cortex
MC4R	ENSSSCG00000051798	1_161644604_C_A	rs339393458	5.479626×10-5	-0.610955	872591	0.406667	frontal_cortex
MC4R	ENSSSCG00000051798	1_161630597_A_G	rs331196507	5.479626×10-5	-0.610955	858584	0.406667	frontal_cortex
MC4R	ENSSSCG00000051798	1_161585543_C_T	rs332710077	6.424575×10-5	-0.640255	813530	0.226667	frontal_cortex
MC4R	ENSSSCG00000051798	1_161230052_A_G	rs324814713	6.862974×10-5	-0.494538	458039	0.246667	frontal_cortex
MC4R	ENSSSCG00000051798	1_161230031_T_C	rs339979850	6.862974×10-5	-0.494538	458018	0.246667	frontal_cortex
MC4R	ENSSSCG00000051798	1_161229984_A_G	rs322679865	7.001609×10-5	-0.50349	457971	0.24	frontal_cortex
MC4R	ENSSSCG00000051798	1_161502843_T_C	rs333802844	7.626723×10-5	-0.579235	730830	0.24	frontal_cortex
MC4R	ENSSSCG00000051798	1_161599996_G_A	rs691138919	7.792113×10-5	-0.63736	827983	0.173333	frontal_cortex
MC4R	ENSSSCG00000051798	1_161228784_T_C	rs328745652	8.073638×10-5	-0.476172	456771	0.253333	frontal_cortex
MC4R	ENSSSCG00000051798	1_161527149_G_A	rs702142485	8.642823×10-5	-0.606785	755136	0.233333	frontal_cortex
MC4R	ENSSSCG00000051798	1_161526900_A_G	rs331585727	8.642823×10-5	-0.606785	754887	0.233333	frontal_cortex
MC4R	ENSSSCG00000051798	1_161525835_A_C	rs339885124	8.642823×10-5	-0.606785	753822	0.233333	frontal_cortex
MC4R	ENSSSCG00000051798	1_161521657_G_A	rs333514130	8.642823×10-5	-0.606785	749644	0.233333	frontal_cortex
MC4R	ENSSSCG00000051798	1_161247921_G_T	rs323778448	8.663391×10-5	-0.468576	475908	0.26	frontal_cortex
MC4R	ENSSSCG00000051798	1_161247586_C_T	rs322342474	8.663391×10-5	-0.468576	475573	0.26	frontal_cortex
MC4R	ENSSSCG00000051798	1_161644276_T_C	rs320371361	8.740528×10-5	-0.59755	872263	0.42	frontal_cortex
MC4R	ENSSSCG00000051798	1_161754565_A_G	rs331421505	8.761571×10-5	-0.665165	982552	0.226667	frontal_cortex
MC4R	ENSSSCG00000051798	1_161754539_T_C	rs338794399	8.761571×10-5	-0.665165	982526	0.226667	frontal_cortex
MC4R	ENSSSCG00000051798	1_161754530_T_C	rs710803359	8.761571×10-5	-0.665165	982517	0.226667	frontal_cortex
MC4R	ENSSSCG00000051798	1_161754493_A_G	rs708533341	8.761571×10-5	-0.665165	982480	0.226667	frontal_cortex
MC4R	ENSSSCG00000051798	1_161754676_C_T	rs335194889	8.761591×10-5	-0.665165	982663	0.226667	frontal_cortex
MC4R	ENSSSCG00000051798	1_161754472_A_T	rs319022235	8.761591×10-5	-0.665165	982459	0.226667	frontal_cortex
MC4R	ENSSSCG00000051798	1_161754465_T_C	rs331052132	8.761591×10-5	-0.665165	982452	0.226667	frontal_cortex
MC4R	ENSSSCG00000051798	1_161522108_A_G	rs331005557	8.795521×10-5	-0.562922	750095	0.22	frontal_cortex
MC4R	ENSSSCG00000051798	1_161617469_C_T	rs338088544	9.508912×10-5	-0.592457	845456	0.413333	frontal_cortex
MC4R	ENSSSCG00000051798	1_161586825_C_T	rs344186312	9.724335×10-5	-0.66625	814812	0.233333	frontal_cortex
MC4R	ENSSSCG00000051798	1_161586053_A_G	rs332293229	9.724346×10-5	-0.66625	814040	0.233333	frontal_cortex
MC4R	ENSSSCG00000051798	1_161522221_G_A	rs321854864	9.876982×10-5	-0.546035	750208	0.206667	frontal_cortex
MC4R	ENSSSCG00000051798	1_161527623_A_G	rs321859731	1.053700×10-4	-0.579463	755610	0.24	frontal_cortex
MC4R	ENSSSCG00000051798	1_161525358_T_C	rs335634363	1.053700×10-4	-0.579463	753345	0.24	frontal_cortex
MC4R	ENSSSCG00000051798	1_161523010_G_C	rs328160557	1.053700×10-4	-0.579463	750997	0.24	frontal_cortex
MC4R	ENSSSCG00000051798	1_161585900_G_A	rs324538290	1.300322×10-4	-0.627754	813887	0.24	frontal_cortex
MC4R	ENSSSCG00000051798	1_161585893_G_A	rs339831276	1.300322×10-4	-0.627754	813880	0.24	frontal_cortex

## Sheet: Table S6
Supplementary Table S6. Significant cis-eQTLs associated with CDH20 expression in pig muscle tissue.
Gene Symbol	Ensembl ID	Variant ID	rsid	P-value	Effect size	TSS distance	Allele Freq	Tissue
CDH20	ENSSSCG00000004903	1_159395869_C_A	rs335692411	2.524191×10-4	0.160934	-629119	0.317184	muscle
CDH20	ENSSSCG00000004903	1_159341021_T_A	rs330704757	2.784256×10-4	0.156613	-683967	0.325889	muscle
CDH20	ENSSSCG00000004903	1_159356296_A_G	rs332129361	3.123737×10-4	0.15479	-668692	0.319833	muscle
CDH20	ENSSSCG00000004903	1_159399410_C_T	rs321662284	3.893517×10-4	0.158158	-625578	0.317184	muscle
CDH20	ENSSSCG00000004903	1_159358513_G_C	rs342611483	3.940852×10-4	0.15432	-666475	0.321347	muscle
CDH20	ENSSSCG00000004903	1_159404779_T_C	rs332418320	4.807021×10-4	0.154535	-620209	0.317941	muscle
CDH20	ENSSSCG00000004903	1_159339977_C_T	rs325824834	4.907574×10-4	0.148777	-685011	0.328161	muscle
CDH20	ENSSSCG00000004903	1_159402187_G_A	rs329507418	5.675019×10-4	0.153392	-622801	0.317941	muscle
CDH20	ENSSSCG00000004903	1_159398335_A_G	rs340790834	5.793710×10-4	0.152628	-626653	0.317562	muscle
CDH20	ENSSSCG00000004903	1_159402861_A_G	rs335252105	5.821841×10-4	0.151108	-622127	0.321726	muscle
CDH20	ENSSSCG00000004903	1_159357241_A_G	rs326240962	9.075080×10-4	0.141811	-667747	0.328539	muscle
CDH20	ENSSSCG00000004903	1_159227384_A_C	rs332610721	9.885808×10-4	0.211492	-797604	0.062831	muscle
CDH20	ENSSSCG00000004903	1_159364433_A_G	rs332575198	1.054205×10-3	0.141466	-660555	0.327025	muscle
CDH20	ENSSSCG00000004903	1_159337310_G_C	rs340746278	1.262144×10-3	0.137522	-687678	0.327025	muscle
CDH20	ENSSSCG00000004903	1_159376892_T_C	rs332459403	1.452464×10-3	0.140022	-648096	0.323997	muscle
CDH20	ENSSSCG00000004903	1_159316327_C_A	rs331514419	1.499776×10-3	0.135036	-708661	0.327025	muscle
CDH20	ENSSSCG00000004903	1_159398481_G_A	rs322097089	1.526889×10-3	0.141141	-626507	0.317562	muscle

## Sheet: Table S7
Supplementary Table S7. Linkage disequilibrium (LD) between the top colocalized SNP (rs3475738134) and cis-eQTL SNPs in the MC4R and CDH20 genes.
Variant_id	position_Mb	pval_nominal	log_p	R2	Gene
1_161555003_A_G	161.555	0.0140083	1.85362	0.634316	MC4R
1_161551900_A_G	161.552	0.0774192	1.11115	0.61949	MC4R
1_161612673_A_C	161.613	2.05e-05	4.68922	0.518004	MC4R
1_161612636_T_C	161.613	5.5e-06	5.25734	0.51388	MC4R
1_161596960_A_G	161.597	1e-07	6.84721	0.506383	MC4R
1_161591917_A_G	161.592	1e-07	6.84721	0.494516	MC4R
1_161574794_G_A	161.575	0.0002684	3.57123	0.371227	MC4R
1_161553913_A_T	161.554	0.0039583	2.4025	0.366303	MC4R
1_161557727_A_G	161.558	0.0047295	2.32519	0.363141	MC4R
1_161549574_C_T	161.55	0.0102803	1.98799	0.354437	MC4R
1_161552178_C_G	161.552	0.0102803	1.98799	0.353629	MC4R
1_161548724_T_C	161.549	0.0051034	2.29214	0.353628	MC4R
1_161553879_C_A	161.554	0.006624	2.17888	0.350426	MC4R
1_161554877_C_T	161.555	0.006624	2.17888	0.34988	MC4R
1_161554930_T_A	161.555	0.006624	2.17888	0.349318	MC4R
1_161581091_C_G	161.581	0.0002214	3.65476	0.348391	MC4R
1_161552886_A_G	161.553	0.006624	2.17888	0.345468	MC4R
1_161548606_T_C	161.549	0.0051034	2.29214	0.340904	MC4R
1_161533071_T_C	161.533	0.0002289	3.64028	0.31695	MC4R
1_161539974_A_G	161.54	0.0034506	2.46211	0.316628	MC4R
1_161502843_T_C	161.503	7.63e-05	4.11766	0.31576	MC4R
1_161523010_G_C	161.523	0.0001054	3.97728	0.315325	MC4R
1_161500630_T_C	161.501	0.0001927	3.71512	0.313518	MC4R
1_161504131_A_G	161.504	0.0001483	3.82886	0.313514	MC4R
1_161362073_T_C	161.362	3.33e-05	4.47724	0.313413	MC4R
1_161290187_A_G	161.29	1.2e-05	4.91959	0.312003	MC4R
1_161289088_G_A	161.289	1.5e-06	5.82543	0.311657	MC4R
1_161556094_T_C	161.556	0.0036699	2.43535	0.311562	MC4R
1_161525358_T_C	161.525	0.0001054	3.97728	0.311245	MC4R
1_161228158_T_C	161.228	0.0003404	3.46806	0.309899	MC4R
1_161230031_T_C	161.23	6.86e-05	4.16349	0.308438	MC4R
1_161228784_T_C	161.229	8.07e-05	4.09293	0.308276	MC4R
1_161228109_G_A	161.228	0.0003404	3.46806	0.307888	MC4R
1_161525835_A_C	161.526	8.64e-05	4.06334	0.307642	MC4R
1_161230052_A_G	161.23	6.86e-05	4.16349	0.307497	MC4R
1_161521657_G_A	161.522	8.64e-05	4.06334	0.307445	MC4R
1_161604035_T_C	161.604	0.0006275	3.20237	0.307218	MC4R
1_161527623_A_G	161.528	0.0001054	3.97728	0.306739	MC4R
1_161247921_G_T	161.248	8.66e-05	4.06231	0.306661	MC4R
1_161228572_T_C	161.229	0.0004885	3.31115	0.306291	MC4R
1_161526900_A_G	161.527	8.64e-05	4.06334	0.305601	MC4R
1_161227716_A_C	161.228	0.0004885	3.31115	0.304697	MC4R
1_161228432_G_C	161.228	0.0005537	3.25672	0.304382	MC4R
1_161229984_A_G	161.23	7e-05	4.1548	0.303862	MC4R
1_161228217_T_C	161.228	0.0003404	3.46806	0.303466	MC4R
1_161228285_T_C	161.228	0.000422	3.37469	0.302095	MC4R
1_161491333_C_A	161.491	0.0022446	2.64886	0.30119	MC4R
1_161497302_A_G	161.497	0.000646	3.18975	0.300009	MC4R
1_161599043_C_T	161.599	0.0002648	3.57713	0.299869	MC4R
1_161492039_A_G	161.492	0.0019602	2.70771	0.299746	MC4R
1_161588202_A_G	161.588	0.0006275	3.20237	0.299624	MC4R
1_161587080_A_G	161.587	0.0006275	3.20237	0.299618	MC4R
1_161489839_C_A	161.49	0.0003962	3.40204	0.29938	MC4R
1_161582307_G_T	161.582	0.0001872	3.72771	0.299262	MC4R
1_161585620_T_C	161.586	1.48e-05	4.82945	0.299096	MC4R
1_161492848_T_C	161.493	0.0019602	2.70771	0.298783	MC4R
1_161495764_T_C	161.496	0.0003962	3.40204	0.298548	MC4R
1_161497030_G_C	161.497	0.0009603	3.01759	0.297972	MC4R
1_161586881_C_T	161.587	0.0002648	3.57713	0.2957	MC4R
1_161480819_A_T	161.481	0.0003256	3.4873	0.295681	MC4R
1_161586085_A_G	161.586	0.0001585	3.79997	0.295534	MC4R
1_161587268_A_G	161.587	0.0006275	3.20237	0.295533	MC4R
1_161587562_T_C	161.588	0.0006571	3.18238	0.295397	MC4R
1_161489531_A_G	161.489	0.0003962	3.40204	0.295216	MC4R
1_161495130_T_C	161.495	0.0003962	3.40204	0.295171	MC4R
1_161144287_T_C	161.144	5.17e-05	4.28693	0.294902	MC4R
1_161583909_T_C	161.584	1.88e-05	4.72616	0.294764	MC4R
1_161494917_T_C	161.495	0.0033535	2.4745	0.294078	MC4R
1_161496267_C_T	161.496	0.0009603	3.01759	0.292983	MC4R
1_161588834_C_T	161.589	0.0006275	3.20237	0.292716	MC4R
1_161585690_G_A	161.586	3.3e-06	5.48077	0.291225	MC4R
1_161567466_G_T	161.567	0.0006275	3.20237	0.290565	MC4R
1_161606830_A_G	161.607	4.84e-05	4.31533	0.290249	MC4R
1_161585543_C_T	161.585	6.42e-05	4.19216	0.28992	MC4R
1_161500326_G_T	161.5	0.000962	3.01684	0.289906	MC4R
1_161500456_A_G	161.5	0.0015869	2.79944	0.289766	MC4R
1_161589001_A_G	161.589	0.0006275	3.20237	0.288993	MC4R
1_161228280_G_A	161.228	0.000422	3.37469	0.288608	MC4R
1_161585893_G_A	161.586	0.00013	3.88595	0.288064	MC4R
1_161586053_A_G	161.586	9.72e-05	4.01214	0.287967	MC4R
1_161586302_T_C	161.586	0.0006275	3.20237	0.28775	MC4R
1_161586825_C_T	161.587	9.72e-05	4.01214	0.287679	MC4R
1_161571615_A_C	161.572	2.86e-05	4.54381	0.286293	MC4R
1_161515612_C_T	161.516	0.0043453	2.36198	0.285252	MC4R
1_161495422_T_C	161.495	0.000646	3.18975	0.284912	MC4R
1_161587118_G_A	161.587	0.0006275	3.20237	0.284217	MC4R
1_161571947_G_A	161.572	0.0002648	3.57713	0.282749	MC4R
1_161587018_C_T	161.587	0.0006275	3.20237	0.282408	MC4R
1_161587031_T_G	161.587	0.0006275	3.20237	0.281329	MC4R
1_161573204_A_G	161.573	0.0006275	3.20237	0.280786	MC4R
1_161558583_T_C	161.559	0.0019926	2.70058	0.280447	MC4R
1_161572572_G_A	161.573	0.0003219	3.49224	0.279684	MC4R
1_161588714_A_T	161.589	4.84e-05	4.31533	0.278612	MC4R
1_161586232_T_C	161.586	0.0067284	2.17209	0.27739	MC4R
1_161588673_G_A	161.589	0.0006275	3.20237	0.277199	MC4R
1_161562898_G_A	161.563	0.0022081	2.65599	0.276479	MC4R
1_161589240_G_A	161.589	0.0012781	2.89345	0.276446	MC4R
1_161589299_C_T	161.589	0.0012781	2.89345	0.276412	MC4R
1_161587201_C_T	161.587	0.0006275	3.20237	0.276057	MC4R
1_161587582_C_T	161.588	0.0006571	3.18238	0.276033	MC4R
1_161587709_C_T	161.588	0.0006275	3.20237	0.274374	MC4R
1_161228531_G_A	161.228	0.0004885	3.31115	0.274022	MC4R
1_161247586_C_T	161.248	8.66e-05	4.06231	0.270913	MC4R
1_161228302_C_T	161.228	0.000422	3.37469	0.270453	MC4R
1_161499979_G_A	161.5	0.000962	3.01684	0.270423	MC4R
1_161228250_T_A	161.228	0.0002963	3.52825	0.269826	MC4R
1_161561478_T_C	161.561	0.0038107	2.41899	0.267749	MC4R
1_161527149_G_A	161.527	8.64e-05	4.06334	0.267251	MC4R
1_161588711_C_T	161.589	4.84e-05	4.31533	0.265815	MC4R
1_161586469_G_A	161.587	0.0006275	3.20237	0.265786	MC4R
1_161560172_A_G	161.56	0.012838	1.8915	0.265541	MC4R
1_161604247_A_T	161.604	0.002068	2.68444	0.265513	MC4R
1_161587643_C_G	161.588	0.0006571	3.18238	0.263051	MC4R
1_161522221_G_A	161.522	9.88e-05	4.00538	0.262228	MC4R
1_161561696_C_A	161.562	0.0021106	2.6756	0.261804	MC4R
1_161560583_T_C	161.561	0.0022081	2.65599	0.260425	MC4R
1_161588578_G_T	161.589	0.0004222	3.37446	0.259933	MC4R
1_161587525_G_A	161.588	0.0006275	3.20237	0.259115	MC4R
1_161587306_C_T	161.587	0.0006275	3.20237	0.259046	MC4R
1_161594596_C_A	161.595	0.0005202	3.28381	0.258435	MC4R
1_161522108_A_G	161.522	8.8e-05	4.05574	0.256459	MC4R
1_161588819_T_A	161.589	0.0006275	3.20237	0.255989	MC4R
1_161585900_G_A	161.586	0.00013	3.88595	0.254109	MC4R
1_161589367_C_T	161.589	4.84e-05	4.31533	0.253859	MC4R
1_161562969_G_A	161.563	0.0006275	3.20237	0.253688	MC4R
1_161601772_G_A	161.602	0.0042168	2.37502	0.252095	MC4R
1_161562392_C_T	161.562	0.0021106	2.6756	0.250777	MC4R
1_161561725_G_A	161.562	0.0021106	2.6756	0.249844	MC4R
1_161603695_G_A	161.604	0.002068	2.68444	0.249679	MC4R
1_161598764_C_T	161.599	0.002068	2.68444	0.248898	MC4R
1_161600145_C_T	161.6	0.0010422	2.98206	0.248182	MC4R
1_161603462_C_G	161.603	0.002068	2.68444	0.247762	MC4R
1_161508856_T_G	161.509	0.0010365	2.98443	0.245791	MC4R
1_161599854_A_G	161.6	0.0005202	3.28381	0.245714	MC4R
1_161590943_A_G	161.591	0.0010422	2.98206	0.245648	MC4R
1_161599042_A_G	161.599	0.0010422	2.98206	0.245166	MC4R
1_161598001_C_T	161.598	0.0010422	2.98206	0.24505	MC4R
1_161591474_A_G	161.591	0.0010422	2.98206	0.24412	MC4R
1_161599635_C_A	161.6	0.0002017	3.69523	0.242566	MC4R
1_161600080_A_G	161.6	0.0002033	3.69193	0.241954	MC4R
1_161561800_T_G	161.562	0.0022081	2.65599	0.234216	MC4R
1_161562174_G_A	161.562	0.0002247	3.64838	0.233232	MC4R
1_161560675_A_G	161.561	0.0021106	2.6756	0.231963	MC4R
1_161599077_T_C	161.599	0.0010422	2.98206	0.23007	MC4R
1_161560293_C_T	161.56	0.0001849	3.73299	0.228625	MC4R
1_161598972_C_G	161.599	0.0010422	2.98206	0.228042	MC4R
1_161560578_A_G	161.561	0.0022081	2.65599	0.22797	MC4R
1_161560418_C_T	161.56	0.0021106	2.6756	0.227284	MC4R
1_161560070_C_T	161.56	0.0021106	2.6756	0.227159	MC4R
1_161562218_T_C	161.562	0.0021106	2.6756	0.22536	MC4R
1_161599996_G_A	161.6	7.79e-05	4.10834	0.224929	MC4R
1_161562011_C_T	161.562	0.0001849	3.73299	0.224826	MC4R
1_161593217_G_A	161.593	0.0010422	2.98206	0.223779	MC4R
1_161599683_T_C	161.6	0.0002017	3.69523	0.222111	MC4R
1_161590886_C_T	161.591	0.0010422	2.98206	0.218265	MC4R
1_161599028_G_A	161.599	0.0010422	2.98206	0.218057	MC4R
1_161601673_G_A	161.602	0.0024771	2.60606	0.218029	MC4R
1_161599478_G_A	161.6	0.0002017	3.69523	0.216526	MC4R
1_161598906_G_A	161.599	0.0010422	2.98206	0.216523	MC4R
1_161593523_C_T	161.594	0.0010422	2.98206	0.214092	MC4R
1_161600557_C_T	161.601	0.002068	2.68444	0.213959	MC4R
1_161603193_A_G	161.603	0.002068	2.68444	0.210634	MC4R
1_161596100_C_T	161.596	0.0005202	3.28381	0.208482	MC4R
1_161596283_A_T	161.596	0.0010422	2.98206	0.207453	MC4R
1_161603854_C_T	161.604	0.0062746	2.20242	0.20618	MC4R
1_161600856_G_A	161.601	0.0062746	2.20242	0.204528	MC4R
1_161609239_T_C	161.609	0.0081417	2.08929	0.183334	MC4R
1_161610871_T_C	161.611	0.0912334	1.03985	0.182575	MC4R
1_161610067_G_A	161.61	0.146673	0.83365	0.133315	MC4R
1_161612143_T_A	161.612	0.162498	0.789153	0.0411349	MC4R
1_161608815_G_A	161.609	0.323877	0.48962	0.0264139	MC4R
1_161608670_T_G	161.609	0.380411	0.419747	0.0259499	MC4R
1_161610525_A_G	161.611	0.380411	0.419747	0.0249823	MC4R
1_161591131_T_A	161.591	0.130046	0.885902	0.007479	MC4R
1_161601290_C_T	161.601	0.347413	0.459154	0.0072395	MC4R
1_161529546_C_A	161.53	0.0019344	2.71346	0.0043166	MC4R
1_161567604_G_A	161.568	0.0029618	2.52845	0.0040719	MC4R
1_161473578_A_T	161.474	0.685429	0.164037	0.0037686	MC4R
1_161595296_G_T	161.595	0.0383533	1.4162	0.0030317	MC4R
1_159624495_G_T	159.625	0.788827	0.103018	0.310966	CDH2O
1_159686901_T_A	159.687	0.33799	0.471096	0.309721	CDH2O
1_159685832_A_G	159.686	0.357409	0.446835	0.305487	CDH2O
1_159687224_G_A	159.687	0.316173	0.500075	0.304577	CDH2O

## Sheet:  Table S8
Supplementary Table S8. Functional annotation of top colocalized and high-LD SNPs at the MC4R and CDH20 loci, including genomic positions, predicted variant consequences, and associated traits from QTLdb.
SNP ID	Location (SSC1)	Annotation	Gene/Feature	Consequence	Associated Traits (QTLdb)
rs3475738134	160614440	Upstream_variant	lncRNA (ENSSSCG00000060219)	Regulatory potential	ADG, BFT (QTLdb)
rs333209340	160128994	Intergenic_variant	—	QTL overlap	Feed intake (QTLdb)
rs81219178	160773437	Missense_variant (Asp298Asn)	MC4R	Protein-altering	ADG, BFT, IMF, and Fatness (QTLdb,)
—	160024988	Upstream_variant	lncRNA (ENSSSCG00000061175)	Regulatory potential	—
